# Supplementary material for: Real-time determination of earthquake focal mechanism via deep learning
Source: Nat Commun. 2021 Mar 4;12:1432. doi: 10.1038/s41467-021-21670-x (PMC7933283; doi:10.1038/s41467-021-21670-x)
Supplement: Supplementary file 3 — Supplementary Software [file 41467_2021_21670_MOESM3_ESM.zip]

Archive with 990 entries (984 files):
- Demo_improved/
- Demo_improved/Plot_Kagan_angle/
- Demo_improved/Plot_Kagan_angle/Plot_kagan.m
- Demo_improved/Plot_Kagan_angle/Plot_predicted_probability.m
- Demo_improved/Plot_Kagan_angle/sub_conpa.m
- Demo_improved/Plot_Kagan_angle/sub_kang.m
- Demo_improved/README
- Demo_improved/__pycache__/
- Demo_improved/__pycache__/read2.cpython-35.pyc
- Demo_improved/fmnet.cnn
- Demo_improved/predict.py
- Demo_improved/read2.py
- Demo_improved/read2.pyc
- Demo_improved/test_data/
- Demo_improved/test_data/000001.mat
- Demo_improved/test_output/
- Demo_improved/test_output_ours/
- Demo_improved/test_output_ours/predict_000001.mat
- Demo_improved/test_output_ours/predict_000002.mat
- Demo_improved/test_output_ours/predict_000003.mat
- Demo_improved/test_output_ours/predict_000004.mat
- Demo_improved/test_output_ours/predict_000005.mat
- Demo_improved/test_output_ours/predict_000006.mat
- Demo_improved/test_output_ours/predict_000007.mat
- Demo_improved/test_output_ours/predict_000008.mat
- Demo_improved/test_output_ours/predict_000009.mat
- Demo_improved/test_output_ours/predict_000010.mat
- Demo_improved/test_output_ours/predict_000011.mat
- Demo_improved/test_output_ours/predict_000012.mat
- Demo_improved/test_output_ours/predict_000013.mat
- Demo_improved/test_output_ours/predict_000014.mat
- Demo_improved/test_output_ours/predict_000015.mat
- Demo_improved/test_output_ours/predict_000016.mat
- Demo_improved/test_output_ours/predict_000017.mat
- Demo_improved/test_output_ours/predict_000018.mat
- Demo_improved/test_output_ours/predict_000019.mat
- Demo_improved/test_output_ours/predict_000020.mat
- Demo_improved/test_output_ours/predict_000021.mat
- Demo_improved/test_output_ours/predict_000022.mat
- Demo_improved/test_output_ours/predict_000023.mat
- Demo_improved/test_output_ours/predict_000024.mat
- Demo_improved/test_output_ours/predict_000025.mat
- Demo_improved/test_output_ours/predict_000026.mat
- Demo_improved/test_output_ours/predict_000027.mat
- Demo_improved/test_output_ours/predict_000028.mat
- Demo_improved/test_output_ours/predict_000029.mat
- Demo_improved/test_output_ours/predict_000030.mat
- Demo_improved/test_output_ours/predict_000031.mat
- Demo_improved/test_output_ours/predict_000032.mat
- Demo_improved/test_output_ours/predict_000033.mat
- Demo_improved/test_output_ours/predict_000034.mat
- Demo_improved/test_output_ours/predict_000035.mat
- Demo_improved/test_output_ours/predict_000036.mat
- Demo_improved/test_output_ours/predict_000037.mat
- Demo_improved/test_output_ours/predict_000038.mat
- Demo_improved/test_output_ours/predict_000039.mat
- Demo_improved/test_output_ours/predict_000040.mat
- Demo_improved/test_output_ours/predict_000041.mat
- Demo_improved/test_output_ours/predict_000042.mat
- Demo_improved/test_output_ours/predict_000043.mat
- Demo_improved/test_output_ours/predict_000044.mat
- Demo_improved/test_output_ours/predict_000045.mat
- Demo_improved/test_output_ours/predict_000046.mat
- Demo_improved/test_output_ours/predict_000047.mat
- Demo_improved/test_output_ours/predict_000048.mat
- Demo_improved/test_output_ours/predict_000049.mat
- Demo_improved/test_output_ours/predict_000050.mat
- Demo_improved/test_output_ours/predict_000051.mat
- Demo_improved/test_output_ours/predict_000052.mat
- Demo_improved/test_output_ours/predict_000053.mat
- Demo_improved/test_output_ours/predict_000054.mat
- Demo_improved/test_output_ours/predict_000055.mat
- Demo_improved/test_output_ours/predict_000056.mat
- Demo_improved/test_output_ours/predict_000057.mat
- Demo_improved/test_output_ours/predict_000058.mat
- Demo_improved/test_output_ours/predict_000059.mat
- Demo_improved/test_output_ours/predict_000060.mat
- Demo_improved/test_output_ours/predict_000061.mat
- Demo_improved/test_output_ours/predict_000062.mat
- Demo_improved/test_output_ours/predict_000063.mat
- Demo_improved/test_output_ours/predict_000064.mat
- Demo_improved/test_output_ours/predict_000065.mat
- Demo_improved/test_output_ours/predict_000066.mat
- Demo_improved/test_output_ours/predict_000067.mat
- Demo_improved/test_output_ours/predict_000068.mat
- Demo_improved/test_output_ours/predict_000069.mat
- Demo_improved/test_output_ours/predict_000070.mat
- Demo_improved/test_output_ours/predict_000071.mat
- Demo_improved/test_output_ours/predict_000072.mat
- Demo_improved/test_output_ours/predict_000073.mat
- Demo_improved/test_output_ours/predict_000074.mat
- Demo_improved/test_output_ours/predict_000075.mat
- Demo_improved/test_output_ours/predict_000076.mat
- Demo_improved/test_output_ours/predict_000077.mat
- Demo_improved/test_output_ours/predict_000078.mat
- Demo_improved/test_output_ours/predict_000079.mat
- Demo_improved/test_output_ours/predict_000080.mat
- Demo_improved/test_output_ours/predict_000081.mat
- Demo_improved/test_output_ours/predict_000082.mat
- Demo_improved/test_output_ours/predict_000083.mat
- Demo_improved/test_output_ours/predict_000084.mat
- Demo_improved/test_output_ours/predict_000085.mat
- Demo_improved/test_output_ours/predict_000086.mat
- Demo_improved/test_output_ours/predict_000087.mat
- Demo_improved/test_output_ours/predict_000088.mat
- Demo_improved/test_output_ours/predict_000089.mat
- Demo_improved/test_output_ours/predict_000090.mat
- Demo_improved/test_output_ours/predict_000091.mat
- Demo_improved/test_output_ours/predict_000092.mat
- Demo_improved/test_output_ours/predict_000093.mat
- Demo_improved/test_output_ours/predict_000094.mat
- Demo_improved/test_output_ours/predict_000095.mat
- Demo_improved/test_output_ours/predict_000096.mat
- Demo_improved/test_output_ours/predict_000097.mat
- Demo_improved/test_output_ours/predict_000098.mat
- Demo_improved/test_output_ours/predict_000099.mat
- Demo_improved/test_output_ours/predict_000100.mat
- Demo_improved/test_output_ours/predict_000101.mat
- Demo_improved/test_output_ours/predict_000102.mat
- Demo_improved/test_output_ours/predict_000103.mat
- Demo_improved/test_output_ours/predict_000104.mat
- Demo_improved/test_output_ours/predict_000105.mat
- Demo_improved/test_output_ours/predict_000106.mat
- Demo_improved/test_output_ours/predict_000107.mat
- Demo_improved/test_output_ours/predict_000108.mat
- Demo_improved/test_output_ours/predict_000109.mat
- Demo_improved/test_output_ours/predict_000110.mat
- Demo_improved/test_output_ours/predict_000111.mat
- Demo_improved/test_output_ours/predict_000112.mat
- Demo_improved/test_output_ours/predict_000113.mat
- Demo_improved/test_output_ours/predict_000114.mat
- Demo_improved/test_output_ours/predict_000115.mat
- Demo_improved/test_output_ours/predict_000116.mat
- Demo_improved/test_output_ours/predict_000117.mat
- Demo_improved/test_output_ours/predict_000118.mat
- Demo_improved/test_output_ours/predict_000119.mat
- Demo_improved/test_output_ours/predict_000120.mat
- Demo_improved/test_output_ours/predict_000121.mat
- Demo_improved/test_output_ours/predict_000122.mat
- Demo_improved/test_output_ours/predict_000123.mat
- Demo_improved/test_output_ours/predict_000124.mat
- Demo_improved/test_output_ours/predict_000125.mat
- Demo_improved/test_output_ours/predict_000126.mat
- Demo_improved/test_output_ours/predict_000127.mat
- Demo_improved/test_output_ours/predict_000128.mat
- Demo_improved/test_output_ours/predict_000129.mat
- Demo_improved/test_output_ours/predict_000130.mat
- Demo_improved/test_output_ours/predict_000131.mat
- Demo_improved/test_output_ours/predict_000132.mat
- Demo_improved/test_output_ours/predict_000133.mat
- Demo_improved/test_output_ours/predict_000134.mat
- Demo_improved/test_output_ours/predict_000135.mat
- Demo_improved/test_output_ours/predict_000136.mat
- Demo_improved/test_output_ours/predict_000137.mat
- Demo_improved/test_output_ours/predict_000138.mat
- Demo_improved/test_output_ours/predict_000139.mat
- Demo_improved/test_output_ours/predict_000140.mat
- Demo_improved/test_output_ours/predict_000141.mat
- Demo_improved/test_output_ours/predict_000142.mat
- Demo_improved/test_output_ours/predict_000143.mat
- Demo_improved/test_output_ours/predict_000144.mat
- Demo_improved/test_output_ours/predict_000145.mat
- Demo_improved/test_output_ours/predict_000146.mat
- Demo_improved/test_output_ours/predict_000147.mat
- Demo_improved/test_output_ours/predict_000148.mat
- Demo_improved/test_output_ours/predict_000149.mat
- Demo_improved/test_output_ours/predict_000150.mat
- Demo_improved/test_output_ours/predict_000151.mat
- Demo_improved/test_output_ours/predict_000152.mat
- Demo_improved/test_output_ours/predict_000153.mat
- Demo_improved/test_output_ours/predict_000154.mat
- Demo_improved/test_output_ours/predict_000155.mat
- Demo_improved/test_output_ours/predict_000156.mat
- Demo_improved/test_output_ours/predict_000157.mat
- Demo_improved/test_output_ours/predict_000158.mat
- Demo_improved/test_output_ours/predict_000159.mat
- Demo_improved/test_output_ours/predict_000160.mat
- Demo_improved/test_output_ours/predict_000161.mat
- Demo_improved/test_output_ours/predict_000162.mat
- Demo_improved/test_output_ours/predict_000163.mat
- Demo_improved/test_output_ours/predict_000164.mat
- Demo_improved/test_output_ours/predict_000165.mat
- Demo_improved/test_output_ours/predict_000166.mat
- Demo_improved/test_output_ours/predict_000167.mat
- Demo_improved/test_output_ours/predict_000168.mat
- Demo_improved/test_output_ours/predict_000169.mat
- Demo_improved/test_output_ours/predict_000170.mat
- Demo_improved/test_output_ours/predict_000171.mat
- Demo_improved/test_output_ours/predict_000172.mat
- Demo_improved/test_output_ours/predict_000173.mat
- Demo_improved/test_output_ours/predict_000174.mat
- Demo_improved/test_output_ours/predict_000175.mat
- Demo_improved/test_output_ours/predict_000176.mat
- Demo_improved/test_output_ours/predict_000177.mat
- Demo_improved/test_output_ours/predict_000178.mat
- Demo_improved/test_output_ours/predict_000179.mat
- Demo_improved/test_output_ours/predict_000180.mat
- Demo_improved/test_output_ours/predict_000181.mat
- Demo_improved/test_output_ours/predict_000182.mat
- Demo_improved/test_output_ours/predict_000183.mat
- Demo_improved/test_output_ours/predict_000184.mat
- Demo_improved/test_output_ours/predict_000185.mat
- Demo_improved/test_output_ours/predict_000186.mat
- Demo_improved/test_output_ours/predict_000187.mat
- Demo_improved/test_output_ours/predict_000188.mat
- Demo_improved/test_output_ours/predict_000189.mat
- Demo_improved/test_output_ours/predict_000190.mat
- Demo_improved/test_output_ours/predict_000191.mat
- Demo_improved/test_output_ours/predict_000192.mat
- Demo_improved/test_output_ours/predict_000193.mat
- Demo_improved/test_output_ours/predict_000194.mat
- Demo_improved/test_output_ours/predict_000195.mat
- Demo_improved/test_output_ours/predict_000196.mat
- Demo_improved/test_output_ours/predict_000197.mat
- Demo_improved/test_output_ours/predict_000198.mat
- Demo_improved/test_output_ours/predict_000199.mat
- Demo_improved/test_output_ours/predict_000200.mat
- Demo_improved/test_output_ours/predict_000201.mat
- Demo_improved/test_output_ours/predict_000202.mat
- Demo_improved/test_output_ours/predict_000203.mat
- Demo_improved/test_output_ours/predict_000204.mat
- Demo_improved/test_output_ours/predict_000205.mat
- Demo_improved/test_output_ours/predict_000206.mat
- Demo_improved/test_output_ours/predict_000207.mat
- Demo_improved/test_output_ours/predict_000208.mat
- Demo_improved/test_output_ours/predict_000209.mat
- Demo_improved/test_output_ours/predict_000210.mat
- Demo_improved/test_output_ours/predict_000211.mat
- Demo_improved/test_output_ours/predict_000212.mat
- Demo_improved/test_output_ours/predict_000213.mat
- Demo_improved/test_output_ours/predict_000214.mat
- Demo_improved/test_output_ours/predict_000215.mat
- Demo_improved/test_output_ours/predict_000216.mat
- Demo_improved/test_output_ours/predict_000217.mat
- Demo_improved/test_output_ours/predict_000218.mat
- Demo_improved/test_output_ours/predict_000219.mat
- Demo_improved/test_output_ours/predict_000220.mat
- Demo_improved/test_output_ours/predict_000221.mat
- Demo_improved/test_output_ours/predict_000222.mat
- Demo_improved/test_output_ours/predict_000223.mat
- Demo_improved/test_output_ours/predict_000224.mat
- Demo_improved/test_output_ours/predict_000225.mat
- Demo_improved/test_output_ours/predict_000226.mat
- Demo_improved/test_output_ours/predict_000227.mat
- Demo_improved/test_output_ours/predict_000228.mat
- Demo_improved/test_output_ours/predict_000229.mat
- Demo_improved/test_output_ours/predict_000230.mat
- Demo_improved/test_output_ours/predict_000231.mat
- Demo_improved/test_output_ours/predict_000232.mat
- Demo_improved/test_output_ours/predict_000233.mat
- Demo_improved/test_output_ours/predict_000234.mat
- Demo_improved/test_output_ours/predict_000235.mat
- Demo_improved/test_output_ours/predict_000236.mat
- Demo_improved/test_output_ours/predict_000237.mat
- Demo_improved/test_output_ours/predict_000238.mat
- Demo_improved/test_output_ours/predict_000239.mat
- Demo_improved/test_output_ours/predict_000240.mat
- Demo_improved/test_output_ours/predict_000241.mat
- Demo_improved/test_output_ours/predict_000242.mat
- Demo_improved/test_output_ours/predict_000243.mat
- Demo_improved/test_output_ours/predict_000244.mat
- Demo_improved/test_output_ours/predict_000245.mat
- Demo_improved/test_output_ours/predict_000246.mat
- Demo_improved/test_output_ours/predict_000247.mat
- Demo_improved/test_output_ours/predict_000248.mat
- Demo_improved/test_output_ours/predict_000249.mat
- Demo_improved/test_output_ours/predict_000250.mat
- Demo_improved/test_output_ours/predict_000251.mat
- Demo_improved/test_output_ours/predict_000252.mat
- Demo_improved/test_output_ours/predict_000253.mat
- Demo_improved/test_output_ours/predict_000254.mat
- Demo_improved/test_output_ours/predict_000255.mat
- Demo_improved/test_output_ours/predict_000256.mat
- Demo_improved/test_output_ours/predict_000257.mat
- Demo_improved/test_output_ours/predict_000258.mat
- Demo_improved/test_output_ours/predict_000259.mat
- Demo_improved/test_output_ours/predict_000260.mat
- Demo_improved/test_output_ours/predict_000261.mat
- Demo_improved/test_output_ours/predict_000262.mat
- Demo_improved/test_output_ours/predict_000263.mat
- Demo_improved/test_output_ours/predict_000264.mat
- Demo_improved/test_output_ours/predict_000265.mat
- Demo_improved/test_output_ours/predict_000266.mat
- Demo_improved/test_output_ours/predict_000267.mat
- Demo_improved/test_output_ours/predict_000268.mat
- Demo_improved/test_output_ours/predict_000269.mat
- Demo_improved/test_output_ours/predict_000270.mat
- Demo_improved/test_output_ours/predict_000271.mat
- Demo_improved/test_output_ours/predict_000272.mat
- Demo_improved/test_output_ours/predict_000273.mat
- Demo_improved/test_output_ours/predict_000274.mat
- Demo_improved/test_output_ours/predict_000275.mat
- Demo_improved/test_output_ours/predict_000276.mat
- Demo_improved/test_output_ours/predict_000277.mat
- Demo_improved/test_output_ours/predict_000278.mat
- Demo_improved/test_output_ours/predict_000279.mat
- Demo_improved/test_output_ours/predict_000280.mat
- Demo_improved/test_output_ours/predict_000281.mat
- Demo_improved/test_output_ours/predict_000282.mat
- Demo_improved/test_output_ours/predict_000283.mat
[truncated: 690 more entries]
