# Supplementary material for: Real-time determination of earthquake focal mechanism via deep learning
Source: Nat Commun. 2021 Mar 4;12:1432. doi: 10.1038/s41467-021-21670-x (PMC7933283; doi:10.1038/s41467-021-21670-x)
Supplement: Supplementary file 3 — Supplementary Software [file 41467_2021_21670_MOESM3_ESM.zip › Demo_improved/Plot_Kagan_angle/sub_conpa.m]

function [pa_con]=conpa(pa_flag,pa_beg,pa_end,pa_np)
pa_con=pa_flag*(pa_end-pa_beg)/pa_np+pa_beg;
end
